# Supplementary material for: The assembly of mammalian SWI/SNF chromatin remodeling complexes is regulated by lysine-methylation dependent proteolysis
Source: Nat Commun. 2022 Nov 5;13:6696. doi: 10.1038/s41467-022-34348-9 (PMC9637158; doi:10.1038/s41467-022-34348-9)
Supplement: Supplementary file 3 — Source Data [file 41467_2022_34348_MOESM3_ESM.xlsx]

## Sheet: Fig. 1. part1
For all original images:
	Fig. 1.-original uncropped images

## Sheet: Fig. 1. part2
For all original Western blot images:
Membranes were cut for the primary antibody incubations and framed sections came from the same membranes.
	Fig. 1. part2-original uncropped blots
	Figure 1E						p value:
		Relative SMARCC2 level				SMARCC2	si-Luc VS si-LSD1-1
		si-Luc	si-LSD1-1	si-L+SET7-1	si-SET7-1	T.Test	0.000408519	Two tailed, unpaired
	rep.1	1.2764	0.167418	1.2999	1.56625		p value:
	rep.2	0.977723	0.0870862	1.08749	1.05517	SMARCC2	si-LSD1 VS si-LSD1+SET7
	rep.3	1.077	0.0884035	1.17968	0.987359	T.Test	8.82639e-05	Two tailed, unpaired
							p value:
		Relative SMARCC1 levels				SMARCC1	si-Luc VS si-LSD1-1
	rep.1	1.15547	0.0823879	1.2709	1.57246	T.Test	0.000637878	Two tailed, unpaired
	rep.2	1.04016	0.353855	1.35915	1.3285		p value:
	rep.3	1.09129	0.287739	1.1769	1.4242	SMARCC1	si-LSD1 VS si-LSD1+SET7
						T.Test	0.00045291	Two tailed, unpaired

## Sheet: Fig. 2.part1
	Fig. 2.part 1.-original uncropped blots
							Figure 2a	Proein quantification
								Relative SMARCC1 level					SMARCC1	si-Luc VS si-LSD1-1
									si-Luc	si-LSD1-1	si-L+L3MBTL3-1	si-L3MBTL3-1	t.test	0.00397875	Two tailed, unpaired
								Rep.1	0.970272	0.431259	1.23582	1.31194
								Rep.2	0.928746	0.283187	0.856864	1.0163	SMARCC1	si-LSD1 VS si-LSD1+L3MBTL3-1
								Rep.3	1.07116	0.0302865	1.08909	1.32836	t.test	0.00722996	Two tailed, unpaired
							Figure 2b	Proein quantification
								Relative SMARCC2 level					SMARCC2	si-Luc VS si-LSD1-1
									si-Luc	si-LSD1-1	si-L+L3MBTL3-1	si-L3MBTL3-1	t.test	0.00256138	Two tailed, unpaired
								Rep1	0.7405	0.261481	0.684191	0.637226
								Rep2	1.0224	0.010453	0.762012	0.787694	SMARCC2	si-LSD1 VS si-LSD1+L3MBTL3-1
								Rep3	1.02062	0.124836	1.09815	1.43399	t.test	0.00808079	Two tailed, unpaired
							Figure 2d	Proein quantification						p value:
								Relative Flag-SMARCC1 level					Flag-SMARCC1	si-Luc VS si-LSD1-1
									si-Luc	si-LSD1-1	si-L+L3MBTL3-1	si-L3MBTL3-1	t.test	0.00575844	Two tailed, unpaired
								Rep.1	0.501844	0.102943	0.381393	0.422314		p value:
								Rep.2	0.686977	0.119379	0.613566	0.709691	Flag-SMARCC1	si-LSD1 VS si-LSD1+L3MBTL3-1
								Rep.3	0.418207	0.0330408	0.593972	0.560137	t.test	0.00488661	Two tailed, unpaired
							Figure 2e	Proein quantification						p value:
								Relative Flag-SMARCC1 level					Flag-SMARCC1	si-Luc VS si-LSD1-1
									si-Luc	si-LSD1-1	si-L+DCAF5-1	si-DCAF5-1	t.test	0.000639674	Two tailed, unpaired
								Rep.1	1.1426	0.231342	1.0017	1.00301		p value:
								Rep.2	1.16682	0.278346	0.887694	1.0293	Flag-SMARCC1	si-LSD1 VS si-LSD1+DCAF5-1
								Rep.3	0.905926	0.197753	0.774967	0.771964	t.test	0.000718017	Two tailed, unpaired

## Sheet: Fig. 2. part2
	Fig. 2 part 2-original uncropped blots

## Sheet: Fig. 3
	Fig. 3.-original uncropped blots

## Sheet: Fig. 4 part1
	Fig. 4. part1-original uncropped blots

## Sheet: Fig. 4 part2
	Fig. 4 part2-original uncropped blots

## Sheet: Fig. 5. part1
	Fig. 5.part1-original uncropped blots
							Figure 5A	Protein quantification						p value:
								Relative SMARCC1 level					Flag-SMARCC1	si-Luc VS si-LSD1-1
									si-LUC	LSD1	L+L3MBTL3	L3MBTL3	t.test	0.0020202	Two tailed, unpaired
								Rep.1	1	0.158095	1.11488	1.19192		p value:
								Rep.2	0.849192	0.12721	0.940214	0.967692	Flag-SMARCC1	si-LSD1 VS si-LSD1+L3MBTL3-1
								Rep.3	0.853341	0.383422	0.861134	0.957454	t.test	0.002444	Two tailed, unpaired

## Sheet: Fig. 5. part2
	Fig. 5.part2-original uncropped blots

## Sheet: Fig. 6. part1
	Fig. 6.part1-original uncropped images and blots

[truncated: 16 more sheets: Fig. 6.part2, Fig. 7 part1, Fig. 7 part2, Fig. 8. part1, Fig. 8. part2, sFig. 1, sFig. 2, sFig. 3, sFig. 4, sFig. 5, sFig. 6, sFig. 7. part1, sFig.7.part2, sFig. 8, sFig. 9, sFig. 10]
